# Supplementary material for: Introgression between Anopheles gambiae and Anopheles coluzzii in Burkina Faso and its associations with kdr resistance and Plasmodium infection
Source: Malar J. 2019 Apr 11;18:127. doi: 10.1186/s12936-019-2759-1 (PMC6458625; doi:10.1186/s12936-019-2759-1)
Supplement: Supplementary file 1 — Additional file 1. SNP information on the DIS assay. [file 12936_2019_2759_MOESM1_ESM.xlsx]

## Sheet: SNP metadata
Chromosome	SNP_ID	Gene ID (AGAP)	genomic coordinate	An. coluzzii genotype	An. gambiae genotype	Sequence	1st-PCR primer	2nd-PCR primer	amplicon length	UEP binding direction	UEP mass	UEP sequence	allele 1	allele 1 mass	allele 2	allele 2 mass
X	00819-1180	AGAP000819	15254037	AA	CC	CTCGGCCAAATCGATCGGCGAGATTGCGACGGTCCGGGCGCTGGAGGAAAGCGCGAAGGAAGCGCTCGCGTCCTACATCAGTACCTGCCGGCCAGGNCCGTCCAACCGGTAC[C/A]GGACGCTGCTCCAGCTGCTGCCCGCCCTGCGCAACGTGTCGAGCTATACGATCGAGGAGCTGTTCTTCCGGCGCAACATCGGACCGGCCCCGCTGCTGAAGCTGCTGCTCGACTTCTACCGACAGAAGT	ACGTTGGATGTCGTATAGCTCGACACGTTG	ACGTTGGATGTCCTACATCAGTACCTGCCG	114	F	4497.9	CCGTCCAACCGGTAC	C	4745.1	A	4769.1
X	01039-358	AGAP001039	20015634	CC	AA	CAGATCGCGTAGACGCGATACGTGTAGTGGACGAAGAGCGAAAGAAATAAGAATAATATG[A/C]AAAACCTAACCAAAACCTTATCGAGCGACTCGGTGTCTGCAAAACT	ACGTTGGATGGTCGCTCGATAAGGTTTTGG	ACGTTGGATGTAGACGCGATACGTGTAGTG	101	F	8446.6	gAGAGCGAAAGAAATAAGAATAATATG	C	8693.7	A	8717.8
X	01061-057	AGAP001061	22105860	TT	CC	GGTTGTCAAGCATGTTTGCGATACAAANAGACTGTCAATTATAGTATTACTCGTTT[C/T]TTACCAATGTTTGGCTTTGTTTTGGCAATNGTCACTGTTTTTAAAATCGTCAATGTTAAC	ACGTTGGATGTTGCCAAAACAAAGCCAAAC	ACGTTGGATGGGTTGTCAAGCATGTTTGCG	105	F	8254.4	GACTGTCAATTATAGTATTACTCGTTT	C	8501.6	T	8581.5
X	01070-211	AGAP001070	22497157	AA	GG	AGTAATTCCATATGGTTCAAGCGTGTCTATTAACTTTTTGAAAGAATTTGCAGCTTTCAT[A/G]CATGCAAAGCACCAATCGGCGTAAAACATGATTATCTGAGGTGTATGACGACTTTTCGGT	ACGTTGGATGCCATATGGTTCAAGCGTGTC	ACGTTGGATGATGTTTTACGCCGATTGGTG	103	R	4918.2	ATTGGTGCTTTGCATG	G	5165.4	A	5245.3
X	01073-073	AGAP001073	22750572	GG	TT	ATTCACATCTAATTTCATTCGAAGNTTTTACNG[G/T]ATAGTGAATCCTATAATGAACTCGTGATCAAGAGAAGAAACT	ACGTTGGATGCACATCTAATTTCATTCGAAG	ACGTTGGATGCTTCTCTTGATCACGAGTTC	88	R	8658.6	ggggCGAGTTCATTATAGGATTCACTAT	G	8905.8	T	8929.8
X	01073-213	AGAP001073	22750432	GG	AA	ATACAATAATTTAATTGGTTTATTAAGATTTTTAAAATGTTGAAACTCTCAGCAGGATTT[A/G]TAGAACGCATGTTTTAANATTTCGCCGCCAAATTATTTTTTCCGAAATTTCTGGAAAGAA	ACGTTGGATGCGGAAAAAATAATTTGGCGG	ACGTTGGATGAAATGTTGAAACTCTCAGC	91	F	6976.6	caccaAAACTCTCAGCAGGATTT	A	7247.8	G	7263.8
X	01076-129	AGAP001076	22944682	TT	GG	ACATTACTACCGAGGGTTGTTTAAAATATTCCATATGTGAGGTATTGCACAAGTTGTATT[G/T]AATAAATAGTAAATTAAGACTAGTACCGATTATTTTTCAAATTTT	ACGTTGGATGCGGTACTAGTCTTAATTTAC	ACGTTGGATGACATTACTACCGAGGGTTG	109	F	6475.2	AGGTATTGCACAAGTTGTATT	G	6762.4	T	6802.3
2L	04679-157	AGAP004679	209536	CC	TT	GTTCATCCAATTTGTAGCTATCTGAATAGCTAATGANGTGTTCAATTCAANAATATCAAGGATATCACACGATTCGTTAA[C/T]CAATTCTGGTTTCTTAGCCCACTGGTATGCTTTTAATTCTGATGGTACGACGAACAGATTTGCCTGTTAA	ACGTTGGATGTCTGTTCGTCGTACCATCAG	ACGTTGGATGATATCAAGGATATCACACG	107	F	6100	GATATCACACGATTCGTTAA	C	6347.2	T	6427.1
2L	04691-107	AGAP004691	1274353	AA	GG	ACAAATTTACATATGAACCGATCACTTTTCTTAGCAGAGCACAACACACGTAATAGANATTGATCTCCTCATTGAANATANTAGTTGCGTGAATAAANAA[G/A]GATTAAAATTTGTTCGGTTTGGTTTAGCTTACAATTTTATGTGTTTTGAAGAACTTTTAGAGCATGGAACCAAGATTTCAAAAGTGTTTGTGAATTCGTC	ACGTTGGATGGAGCACAACACACGTAATAG	ACGTTGGATGGTAAGCTAAACCAAACCGAAC	117	R	6968.6	ACCAAACCGAACAAATTTTAATC	G	7215.8	A	7295.7
2L	04707-118	AGAP004707	2430786	CC	TT	CATAACGTACTTATTGGCGTATCTTGTAATAAGTTTCCTTATCGTTATTAACATGTACATTGCTGTTAT[C/T]CTCGAAAACTACTCGCAAGCTACGGAAGATGTTCAAGAAGGCTTAACTGATGACGATTATGATATGTACTACGAAATATGGCAGCAATTCGATCC	ACGTTGGATGAACATCTTCCGTAGCTTGCG	ACGTTGGATGCGTACTTATTGGCGTATCTTG	118	F	7686	gtagTAACATGTACATTGCTGTTAT	C	7933.2	T	8013.1
2L	04707-247	AGAP004707	2430915	AA	GG	ATGTTCAAGAAGGCTTAACTGATGACGATTATGATATGTACTACGAAATATGGCAGCAATTCGATCCTGACGGTACACAATACGTTCGATATGATCAGCT[A/G]TCAGACTTTTTGGATGTGCTGGAACCGCCTCTACAGATTCATAAACCAAATCGTTATAAGATTATTTCGATGGATATTCCGATATGCCG	ACGTTGGATGATTCGATCCTGACGGTACAC	ACGTTGGATGATCTGTAGAGGCGGTTCCAG	101	R	6392.2	CAGCACATCCAAAAAGTCTGA	G	6639.4	A	6719.3
2L	04707-KDR#1	AGAP004707	2422651			TGCTTGTCGGTGATGTATCCTGCATACCATTTTTCTTGGCCACTGTAGTGATAGGAAATT[C/T][A/T]GTCGTAAGTAATGCAAATTAACATGGACCAAGATCGTTTTTACATGACATTGTTTTGCAG	ACGTTGGATGTGTAAAAACGATCTTGGTCC	ACGTTGGATGCTTGGCCACTGTAGTGATAG	92	F	7127.7	GGCCACTGTAGTGATAGGAAATT	C	7374.8	T	7454.7
2L	04707-KDR#2	AGAP004707	2422652			TGCTTGTCGGTGATGTATCCTGCATACCATTTTTCTTGGCCACTGTAGTGATAGGAAATT[C/T][A/T]GTCGTAAGTAATGCAAATTAACATGGACCAAGATCGTTTTTACATGACATTGTTTTGCAG	ACGTTGGATGCTTGGCCACTGTAGTGATAG	ACGTTGGATGTGTAAAAACGATCTTGGTCC	92	R	7871.1	cccTGTTAATTTGCATTACTTACGAC	T	8142.3	A	8198.2
3L	10313-052	AGAP010313	296897	GG	AA	GGTCGGTTGCAAGAAGCTGTGGCGTGTTACGAGCGGTTATTACAACTAACT[A/G]ATATCGAGGAACAATATCCAAGCCTAAATTTTTTAAATAGTATGATCGAGTGTTATCT	ACGTTGGATGAAGAAGCTGTGGCGTGTTAC	ACGTTGGATGTAGGCTTGGATATTGTTCCT	88	R	7718	gggaTTGGATATTGTTCCTCGATAT	G	7965.2	A	8045.1
3L	10315-679	AGAP010315	387877	GG	AA	AGGAACTCCATAAATTTCAAAGGCAACACTATTCAGCTCATCGTATGCACTTTGCTGTACAAGCGCGCATGAGCCTTGACGAGCTCGAATCCCTAACTGT[A/G]AAGCATTTTTCAAGCATACCTTCCAACCAACTACCAGCTAA	ACGTTGGATGAGCTGGTAGTTGGTTGGAAG	ACGTTGGATGTGCACTTTGCTGTACAAGCG	115	F	6316.1	ctatCTCGAATCCCTAACTGT	A	6587.3	G	6603.3
3L	10317-546	AGAP010317	413944	TT	CC	ACCGCGCGAAAGTTCACGAACCTGGAGATTATTTGCGCCATTGGCGTTTTTTCTATGATCCACCTGAATT[C/T]CAGACGATAATCGTGCAACAAAACTCTGGTGTACATTACGGCTAT	ACGTTGGATGAGCCGTAATGTACACCAGAG	ACGTTGGATGTGCGCCATTGGCGTTTTTTC	101	F	5737.8	TCTATGATCCACCTGAATT	C	5984.9	T	6064.9
X	28SIGS-540	28S-IGS	24391149	TT	CC	GAGAGCAAGAGTGTACTTAGTTGAGTGTAGCAAGGGATCGCGTGCCCCTTCCTCGATGGCN[T/C]AACGAACCATCTTGGTCTGGGGACCGTGGT	ACGTTGGATGTTGAGTGTAGCAAGGGATCG	ACGTTGGATGACGGTCCCCAGACCAAGATG	89	R	7136.7	ggaaaAGACCAAGATGGTTCGTT	T	7407.9	C	7423.9
X	28SIGS-649	28S-IGS	24391258	AA	TT	TTGGTGCGTGCTCTTTCCTTGTCAGACGAGTGACTTGACTTGGTCTGGAGACCGTTCCTT[A/T]ACACTAGTGGACAAGAGCTGGCTACTTCCGTGTCAGACGAGTGACTTGACACGGTATGGA	ACGTTGGATGAGTAGCCAGCTCTTGTCCAC	ACGTTGGATGTTGGTGCGTGCTCTTTCCTT	107	F	4559	TGGAGACCGTTCCTT	A	4830.2	T	4886.1
X	CYP9K1-3u	CYP9K1	15240672	GG	AA	AGATTTGGCATTTATTATATTATATGTGTCTGGACACTAAACGCTCAACCTTGCACTAGAAGCCCCGACAATTGATCGTGTAGACCTGCCCA[A/G]TTTCGAGGGCGCTGATGGACAAGCCGACTGTCCGTTCGATTAATTGATTGAAGGCGGTAGTTAATTGGGTGCGTTTGGACAGGGGTGCCACTACTTGCGCAACCGGAACCGTATCCACGACCCCTTC	ACGTTGGATGCCCGACAATTGATCGTGTAG	ACGTTGGATGTTAATCGAACGGACAGTCGG	93	R	7507.9	ccccTGTCCATCAGCGCCCTCGAAA	G	7755.1	A	7835
X	CYP9K1-in	CYP9K1	15241588	TT	AA	ATGATACAGGATTTGCTCCACAAAGATTCCTTAGGCTTTGAGCTATTGGAGTCATTACTTAGTCATTTAATCGGGGCAAATTATTTTCCAATTACGT[A/T]CTTTAACTGCATTAATGAGTGTTGTTCTAGAAATTCATTTTCGAAACAATACTTATCCCCAATACGCGGAGGTCAAAAGTGTAATTCGTTTTTAGTCGCGCAATTGGTTCTC	ACGTTGGATGGGCTTTGAGCTATTGGAGTC	ACGTTGGATGGAACAACACTCATTAATGCAG	112	R	7328.8	CAACACTCATTAATGCAGTTAAAG	T	7600	A	7655.9
X	CYP9K1-p1	CYP9K1	15242911	AA	GG	CGGGAAGGTTTGCTTCAAACGACTCACTCCCGGAAGGACCGTGAAGATACTGAAACCCTTGCCACCTTTTCAAACACTTGACAGCGGCGT[G/A]TGCCTCGCGCGCGCTATCTGTGCCTGGTGAAGGCGCATTAGCCCGTTCAGCG	ACGTTGGATGGATACTGAAACCCTTGCCAC	ACGTTGGATGCCTTCACCAGGCACAGATAG	99	R	4957.2	gAGCGCGCGCGAGGCA	G	5204.4	A	5284.3
X	CYP9K1-p2	CYP9K1	15242964			GGAAGGACCGTGAAGATACTGAAACCCTTGCCACCTTTTCAAACACTTGACAGCGGCGTNTGCCTCGCGCGCGCTATCTGTGCCTGGTGAAGGCGCATTAGCCCGTTCAGCG[A/T]GCAAATATTTNAATTGATAGCAATTTTACGCGATTGCCATCGCCTGGC	ACGTTGGATGGCGATGGCAATCGCGTAAAA	ACGTTGGATGTGCCTGGTGAAGGCGCATTA	96	F	5122.3	ccTTAGCCCGTTCAGCG	A	5393.5	T	5449.4
	Mt-falciparum-1549	Plasmodium mitochondrial DNA				GAACTCTATAAATAACCAGACTATTTCAACAAAATGCCAATATAAAATTGTAATTTGATCAGTGTGAGGTA[T/A]AACAATATATGATATACCGAAAGAATTTATAAACCATTCGGTAGAAGTATCATATATTTCTATTATTCT	ACGTTGGATGGGTTTATAAATTCTTTCGG	ACGTTGGATGGACTATTTCAACAAAATGCC	109	F	5584.6	TTTGATCAGTGTGAGGTA	A	5855.9	T	5911.7
	Mt-Plasmodium-0041#1	Plasmodium mitochondrial DNA				GAGGATTCTCTCCACACTTCAATTCGTACTTCCACTACCA[G/A]AATATAATCTCCTGTTCTAATGTTCTAGG[G/A]TTTTTCGCGTTTTTTCAGGAGAAATCCGTATATCGATGT	ACGTTGGATGCGATATACGGATTTCTCCTG	ACGTTGGATGTCTCTCCACACTTCAATTCG	120	F	5065.3	TCGTACTTCCACTACCA	A	5336.5	G	5352.5
	Mt-Plasmodium-0041#2	Plasmodium mitochondrial DNA				GAGGATTCTCTCCACACTTCAATTCGTACTTCCACTACCA[G/A]AATATAATCTCCTGTTCTAATGTTCTAGG[G/A]TTTTTCGCGTTTTTTCAGGAGAAATCCGTATATCGATGT	ACGTTGGATGTCTCTCCACACTTCAATTCG	ACGTTGGATGCGATATACGGATTTCTCCTG	120	R	6843.5	gggaCTGAAAAAACGCGAAAAA	G	7090.7	A	7170.6
	Mt-plasmodium-1245#1	Plasmodium mitochondrial DNA				CTTATAACTGTATGGACGTAACCTCCAGGCAAAGAAARTGACCGGTCAAAACGGAATCA[G/A]TTAACTATGGATAGCTGATACTA[T/A]CAATTTATCATTACTCAAGTCAGCATAGTNTATATGAAGGTTTCTATGGAAACACACTTCCCTTCTCGCCATTTGATAGCGG	ACGTTGGATGGACGTAACCTCCAGGCAAAG	ACGTTGGATGCTATGCTGACTTGAGTAATG	118	R	8298.4	ctgggAGTATCAGCTATCCATAGTTAA	G	8545.6	A	8625.5
	Mt-plasmodium-1245#2	Plasmodium mitochondrial DNA				CTTATAACTGTATGGACGTAACCTCCAGGCAAAGAAARTGACCGGTCAAAACGGAATCA[G/A]TTAACTATGGATAGCTGATACTA[T/A]CAATTTATCATTACTCAAGTCAGCATAGTNTATATGAAGGTTTCTATGGAAACACACTTCCCTTCTCGCCATTTGATAGCGG	ACGTTGGATGCTATGCTGACTTGAGTAATG	ACGTTGGATGGACGTAACCTCCAGGCAAAG	118	F	8083.3	gagggAACTATGGATAGCTGATACTA	A	8354.5	T	8410.4
	Mt-vivax-0157	Plasmodium mitochondrial DNA				CAGGAGAAATCCGTATATCGATGTTTTTWAAATCTACGCTATTGGATTCAACGTCCAGGACTTCCTGACG[T/C]TTAATAACGATTTCTACTTCCAGCAGCCATTTTGGTTCAGCTACAAGTTCACTGTCAACTACCATGTTACGACTTCGCA	ACGTTGGATGCTGAACCAAAATGGCTGCTG	ACGTTGGATGGATTCAACGTCCAGGACTTC	87	F	6680.3	ccaaGTCCAGGACTTCCTGACG	C	6927.5	T	7007.4
Y	Yg1-0935					TTCGTCAAACATCGAGAAAGGATCATAGAGGCAGCGTCAATACTCCAATACACGGAGCGC[C/T]CCTACCGCAGGATGCAACTGCAGCTGCATAATCATCACGAATCATCATGTTTGCAAGCGGTGACG	ACGTTGGATGCGAGAAAGGATCATAGAGGC	ACGTTGGATGTATGCAGCTGCAGTTGCATC	99	R	6239	gagggGCATCCTGCGGTAGG	T	6510.3	C	6526.3
Y	Yg1-1862					ACACCAAGGTGGGTGGCGGTGAACAGTATTTGTGCCGCTATCAAACGAAACCGGAGCCAGCTACGC[G/T]TCCTGCGCTGCGTNATGTTCTCCGCACGCTCCATCATTGAAAATCTGTTTGCCATGCTGCCCTGCTTG	ACGTTGGATGTTCAATGATGGAGCGTGCGG	ACGTTGGATGGTGCCGCTATCAAACGAAAC	97	F	5494.6	agCCGGAGCCAGCTACGC	G	5781.8	T	5821.7
Column	Column Description
A	Chromosome	Chromosome location where the corresponding SNP is located
B	SNP_ID	An identifier of a SNP that author used in manuscript
C	Gene ID (AGAP)	Anopheles gambiae gene ID used in VectorBase Anopheles gambiae gene annotation
E	genomic coordinate	Genomic coorindates on the chromosome (column A) where the SNP is located
F	M genotype	Expected genotype for M molecular form samples (highlighted in light blue)
G	S genotype	Expected genotype for S molecular form samples (highlighted in dark blue)
H	Sequence	DNA sequence around the corresponding SNP used for AssayDesigner input. SNP are highlighted in red font.
I	1st-PCR primer	Forward primer used for the first PCR reaction of iPLEX assay which amplifies 80-120bp fragments surrounding SNPs.
J	2nd-PCR primer	Reverse primer used for the first PCR reaction of iPLEX assay which amplifies 80-120bp fragments surrounding SNPs.
K	amplicon length	Amplicon length of the first PCR reaction of iPLEX assay
L	UEP binding direction	The DNA strand (relative to the input sequence, R for reverse and F for forward) where allele extension primer (UEP) binds
M	UEP mass	The mass of extension primer without any additional nucleotide in dalton (Da).
N	UEP sequence	Extension primer (UEP) used for the second PCR reaction of iPLEX assay which binds right next to a target SNP. Uses 5 times concentrated primer stock solution (500uM) compared to the first PCR reaction which uses 100uM primer stock solution.
O	allele 1	Nucleotide call of the first allele
P	allele 1 mass	The mass of extension primer + allele 1 in dalton (Da).
Q	allele 2	Nucleotide call of the second allele
R	allele 2 mass	The mass of extension primer + allele 2 in dalton (Da).
