# Supplementary material for: Introgression between Anopheles gambiae and Anopheles coluzzii in Burkina Faso and its associations with kdr resistance and Plasmodium infection
Source: Malar J. 2019 Apr 11;18:127. doi: 10.1186/s12936-019-2759-1 (PMC6458625; doi:10.1186/s12936-019-2759-1)
Supplement: Supplementary file 2 — Additional file 2. Raw genotyping data of the collected mosquitoes around Nouna, BF. [file 12936_2019_2759_MOESM2_ESM.xlsx]

## Sheet: DIS v6
																																cyp II	AAGA			ovale	A	A	?	A	A	C
			Color Key:																													cyp III	AAGT			malariae	A	A	?	A	A	C
			An. coluzzii allele				+	c1	T	A	T	G	G	A	T	C	C	A	C	A	G	G	T			TA	A	G	T	A	A	cyp I	GTAT			vivax	A	A	?	G	G	T
			An. gambiae allele				W	c3	C	T	G	A	T	G	C	A	T	G	T	G	A	A	C			TT	C	A	A	G	T					falciparum	G	T	T	A	A	C
			heterozygous
			Plasmodium						X								2L				3L			KDR			Tailless	CYP9K1					Y
country	year	site	banked_sample_id	Well	group	species	kdr	cyp	28SIGS-540	28SIGS-649	01076-129	01073-213	01073-073	01070-211	01061-057	01039-358	04679-157	04691-107	04707-118	04707-247	10313-052	10315-679	10317-546	04707-KDR#1	04707-KDR#2	04707-KDR	00819-1180	CYP9K1-3u	CYP9K1-in	CYP9K1-p1	CYP9K1-p2	CYP9K1	Yg1-0935	Yg1-1862	Y_presence	infection status	Pl-0041#1	Pl-1245#2	Pf-1549	Pl-0041#2	Pl-1245#1	Pv-0157
Burkina-Faso	2012	Bourasso	2012BORA001	A01		An. arabiensis	+/+	no amplification	TT	TT	?	GG	GG	GG	TT	?	TT	GG	CC	GG	AA	GG	CC	TT	AA	TA/TA	CC	AA	?	GG	TT	A?GT/A?GT	CC	TT	yes	uninfected	?	?	?	?	?	?
Burkina-Faso	2012	Bourasso	2012BORA002	A02		An. arabiensis	+/+	no amplification	TT	TT	TT	GG	GG	GG	TT	AA	TT	GG	CC	GG	AA	GG	CC	TT	AA	TA/TA	CC	AA	?	GG	TT	A?GT/A?GT	CC	TT	yes	falciparum	GG	TT	TT	AA	AA	CC
Burkina-Faso	2012	Bourasso	2012BORA003	A03		An. arabiensis	+/E	no amplification	TT	TT	TT	GG	GG	GG	TT	?	TT	GG	CC	GG	AA	GG	CC	CT	AA	TA/CA	CC	AA	?	GG	TT	A?GT/A?GT	CC	TT	yes	falciparum	GG	TT	TT	AA	AA	CC
Burkina-Faso	2012	Bourasso	2012BORA004	A04		Introgressed An. coluzzii	W/W	c1/c1	TT	AA	TT	GG	GG	AA	TT	CC	TT	GG	TT	GG	GG	GG	TT	TT	TT	TT/TT	AA	GG	TT	AA	TT	GTAT/GTAT	?	GT	no	uninfected	?	?	?	?	?	?
Burkina-Faso	2012	Bourasso	2012BORA005	A05		Introgressed An. coluzzii	W/+	c1/c1	TT	AA	TT	GG	GG	AA	TT	CC	TT	GG	CT	GA	GG	GG	TT	TT	TA	TT/TA	AA	GG	TT	AA	TT	GTAT/GTAT	?	GT	no	falciparum	GG	TT	?	AA	AA	CC
Burkina-Faso	2012	Bourasso	2012BORA006	A06		An. arabiensis	+/+	no amplification	?	TT	?	GG	GG	GG	TT	?	TT	GG	CC	GG	AA	GG	CC	TT	AA	TA/TA	CC	AA	?	GG	TT	A?GT/A?GT	?	TT	no	uninfected	?	?	?	?	?	?
Burkina-Faso	2012	Bourasso	2012BORA007	A07		Introgressed An. coluzzii	W/+	c1/c1	TT	AA	TT	GG	GT	AA	TT	CC	CC	GA	CT	GA	GG	GG	TT	TT	TA	TT/TA	AA	GG	TT	AA	TT	GTAT/GTAT	?	TT	no	uninfected	?	?	?	?	?	?
Burkina-Faso	2012	Bourasso	2012BORA008	A08		An. arabiensis	+/+	no amplification	TT	TT	TT	GG	GG	GG	TT	?	TT	GG	CC	GG	AA	GG	CC	TT	AA	TA/TA	CC	AA	?	GG	TT	A?GT/A?GT	CC	TT	yes	uninfected	?	?	?	?	?	?
Burkina-Faso	2012	Bourasso	2012BORA009	A09		Introgressed An. coluzzii	W/W	c1/c1	TT	AA	TT	GG	GG	AA	TT	CC	TT	GG	TT	GG	GG	GG	TT	TT	TT	TT/TT	AA	GG	TT	AA	TT	GTAT/GTAT	CC	GT	yes	uninfected	?	?	?	?	?	?
Burkina-Faso	2012	Bourasso	2012BORA010	A10		Introgressed An. coluzzii	W/W	c1/c1	TT	AA	TT	GG	GG	AA	TT	CC	TT	GG	TT	GG	GG	GG	TT	TT	TT	TT/TT	AA	GG	TT	AA	TT	GTAT/GTAT	CC	TT	yes	uninfected	?	?	?	?	?	?
Burkina-Faso	2012	Kodougou	2012KDGO011	A11		Introgressed An. coluzzii	W/W	c1/c2	TT	AA	TT	GG	GG	AA	TT	CC	CT	GA	TT	GG	GG	GG	TT	TT	TT	TT/TT	CA	GA	TA	AG	TA	GTAT/AAGA	?	?	no	falciparum	GG	TT	TT	AA	AA	CC
Burkina-Faso	2012	Kodougou	2012KDGO012	A12		Introgressed An. coluzzii	W/+	c1/c1	TT	AA	TT	GG	GG	AA	TT	CC	CT	GA	CT	GA	GG	GG	TT	TT	TA	TT/TA	AA	GG	TT	AA	TT	GTAT/GTAT	?	GT	no	falciparum	GG	TT	TT	AA	AA	CC
Burkina-Faso	2012	Kodougou	2012KDGO013	B01		Introgressed An. coluzzii	W/W	c1/c1	TT	AA	TT	GG	GG	AA	TT	CC	TT	GG	TT	GG	GG	GG	TT	TT	TT	TT/TT	AA	GG	TT	AA	TT	GTAT/GTAT	CC	GT	yes	uninfected	?	?	?	?	?	?
Burkina-Faso	2012	Kodougou	2012KDGO014	B02		An. arabiensis	+/+	no amplification	TT	TT	?	GG	GG	GG	TT	AA	TT	GG	CC	GG	AA	GG	CC	TT	AA	TA/TA	CC	AA	?	GG	TT	A?GT/A?GT	CC	TT	yes	uninfected	?	?	?	?	?	?
Burkina-Faso	2012	Kodougou	2012KDGO015	B03		Introgressed An. coluzzii	W/+	c1/c1	TT	AA	TT	GG	GG	AA	TT	CC	CT	GA	CT	GA	GG	GG	TT	TT	TA	TT/TA	AA	GG	TT	AA	TT	GTAT/GTAT	CC	GT	yes	uninfected	?	?	TT	?	?	?
Burkina-Faso	2012	Kodougou	2012KDGO016	B04		Introgressed An. coluzzii	W/W	c1/c1	TT	AA	TT	GG	GG	AA	TT	CC	TT	GG	TT	GG	GG	GG	TT	TT	TT	TT/TT	AA	GG	TT	AA	TT	GTAT/GTAT	CC	GT	yes	uninfected	?	?	TT	?	?	?
Burkina-Faso	2012	Kodougou	2012KDGO017	B05		Introgressed An. coluzzii	W/W	c1/c1	TT	AA	TT	GG	GG	AA	TT	CC	TT	GG	TT	GG	GG	GG	TT	TT	TT	TT/TT	AA	GG	TT	AA	TT	GTAT/GTAT	CC	GT	yes	uninfected	?	?	?	?	?	?
Burkina-Faso	2012	Kodougou	2012KDGO018	B06		An. arabiensis	+/+	no amplification	TT	TT	TT	GG	GG	GG	TT	?	TT	GG	CC	GG	AA	GG	CC	TT	AA	TA/TA	CC	AA	?	GG	TT	A?GT/A?GT	CC	TT	yes	uninfected	?	?	?	?	?	?
Burkina-Faso	2012	Kodougou	2012KDGO019	B07		An. arabiensis	+/+	no amplification	TT	TT	TT	GG	GG	GG	TT	?	TT	GG	CC	GG	AA	GG	CC	TT	AA	TA/TA	CC	AA	?	GG	TT	A?GT/A?GT	CC	TT	yes	falciparum	GG	TT	TT	AA	AA	CC
Burkina-Faso	2012	Kodougou	2012KDGO020	B08		Introgressed An. coluzzii	W/+	c1/c1	TT	AA	TT	GG	GG	AA	TT	CC	CT	GA	CT	GA	GG	GG	TT	TT	TA	TT/TA	AA	GG	TT	AA	TT	GTAT/GTAT	?	?	no	uninfected	?	?	?	?	?	?
Burkina-Faso	2012	Biron Badala	2012BNBA021	B09		Introgressed An. coluzzii	W/W	c1/c1	TT	AA	TT	GG	GG	AA	TT	CC	TT	GG	TT	GG	GG	GG	TT	TT	TT	TT/TT	AA	GG	TT	AA	TT	GTAT/GTAT	CC	GT	yes	uninfected	GG	?	?	AA	?	?
Burkina-Faso	2012	Biron Badala	2012BNBA022	B10		Introgressed An. coluzzii	W/+	c1/c1	TT	AA	TT	GG	GG	AA	TT	CC	TT	GA	CT	GA	GG	GG	TT	TT	TA	TT/TA	AA	GG	TT	AA	TT	GTAT/GTAT	TC	GT	yes	uninfected	?	?	?	?	?	?
Burkina-Faso	2012	Biron Badala	2012BNBA023	B11		Introgressed An. coluzzii	W/W	c1/c1	TT	AA	TT	GG	GG	AA	TT	CC	TT	GG	TT	GG	GG	GG	TT	TT	TT	TT/TT	AA	GG	TT	AA	TT	GTAT/GTAT	CC	GT	yes	uninfected	?	?	?	?	?	?
Burkina-Faso	2012	Biron Badala	2012BNBA024	B12		Introgressed An. coluzzii	W/W	c1/c1	TT	AA	TT	GG	GG	AA	TT	CC	TT	GG	TT	GG	GG	GG	TT	TT	TT	TT/TT	AA	GG	TT	AA	TT	GTAT/GTAT	CC	GT	yes	uninfected	?	?	?	?	?	?
Burkina-Faso	2012	Biron Badala	2012BNBA025	C01		Introgressed An. coluzzii	W/W	c1/c1	TT	AA	TT	GG	GG	AA	TT	CC	TT	GG	TT	GG	GG	GG	TT	TT	TT	TT/TT	AA	GG	TT	AA	TT	GTAT/GTAT	TC	GT	yes	uninfected	?	?	?	?	?	?
Burkina-Faso	2012	Biron Badala	2012BNBA026	C02		Introgressed An. coluzzii	W/+	c1/c1	TT	AA	TT	GG	GG	AA	TT	CC	CT	GA	CT	GA	GG	GG	TT	TT	TA	TT/TA	AA	GG	TT	AA	TT	GTAT/GTAT	CC	GT	yes	uninfected	?	TT	?	?	AA	?
Burkina-Faso	2012	Biron Badala	2012BNBA027	C03		Introgressed An. coluzzii	W/W	c1/c1	TT	AA	TT	GG	GG	AA	TT	CC	TT	GG	TT	GG	GG	GG	TT	TT	TT	TT/TT	AA	GG	TT	AA	TT	GTAT/GTAT	TT	GT	yes	uninfected	?	?	?	?	?	?
Burkina-Faso	2012	Biron Badala	2012BNBA028	C04		Introgressed An. coluzzii	W/W	c1/c1	TT	AA	TT	GG	GG	AA	TT	CC	TT	GG	TT	GG	GG	GG	TT	TT	TT	TT/TT	AA	GG	TT	AA	TT	GTAT/GTAT	CC	TT	yes	uninfected	?	?	TT	?	?	?
Burkina-Faso	2012	Biron Badala	2012BNBA029	C05		An. arabiensis	+/+	no amplification	TC	TT	TT	GG	GG	GG	TT	?	TT	GG	CC	GG	AA	GG	CC	TT	AA	TA/TA	CC	AA	?	GG	TT	A?GT/A?GT	CC	TT	yes	uninfected	?	?	?	?	?	?
Burkina-Faso	2012	Biron Badala	2012BNBA030	C06		Introgressed An. coluzzii	W/W	c1/c1	TT	AA	TT	GG	GG	AA	TT	CC	TT	GG	TT	GG	GG	GG	TT	TT	TT	TT/TT	AA	GG	TT	AA	TT	GTAT/GTAT	TC	GT	yes	uninfected	?	?	?	?	?	?
Burkina-Faso	2012	Biron Marka	2012BNMA031	C07		An. coluzzii	+/+	c1/c1	TT	AA	TT	GG	GG	AA	TT	CC	CC	AA	CC	AA	GG	GG	TT	TT	AA	TA/TA	AA	GG	TT	AA	TT	GTAT/GTAT	CC	TT	yes	uninfected	?	?	?	?	?	?
Burkina-Faso	2012	Biron Marka	2012BNMA032	C08		An. arabiensis	+/+	no amplification	TT	TT	TT	GG	GG	GG	TT	AA	TT	GG	CC	GG	AA	GG	CC	TT	AA	TA/TA	CC	AA	?	GG	TT	A?GT/A?GT	CC	TT	yes	uninfected	?	?	?	?	?	?
Burkina-Faso	2012	Biron Marka	2012BNMA033	C09		Introgressed An. coluzzii	W/W	c1/c1	TT	AA	TT	GG	GG	AA	TT	CC	TT	GG	TT	GG	GG	GG	TT	TT	TT	TT/TT	AA	GG	TT	AA	TT	GTAT/GTAT	CC	GT	yes	uninfected	?	?	?	?	?	?
Burkina-Faso	2012	Biron Marka	2012BNMA034	C10		Introgressed An. coluzzii	W/W	c1/c1	TT	AA	TT	GG	GG	AA	TT	CC	TT	GG	TT	GG	GG	GG	TT	TT	TT	TT/TT	AA	GG	TT	AA	TT	GTAT/GTAT	CC	TT	yes	falciparum	GG	TT	TT	AA	AA	CC
Burkina-Faso	2012	Biron Marka	2012BNMA035	C11		Introgressed An. coluzzii	W/W	c1/c1	TT	AA	TT	GG	GG	AA	TT	CC	TT	GG	TT	GG	GG	GG	TT	TT	TT	TT/TT	AA	GG	TT	AA	TT	GTAT/GTAT	?	GT	no	uninfected	?	?	?	?	?	?
Burkina-Faso	2012	Biron Marka	2012BNMA036	C12		Introgressed An. coluzzii	W/+	c1/other	TT	AA	TT	GG	GG	AA	TT	CC	CT	GA	CT	GA	GG	GG	TT	TT	TA	TT/TA	AA	GA	TT	AA	TT	GTAT/ATAT	?	GT	no	falciparum	GG	TT	TT	AA	AA	CC
Burkina-Faso	2012	Biron Marka	2012BNMA037	D01		Introgressed An. coluzzii	W/W	c1/c1	TT	AA	TT	GG	GG	AA	TT	CC	TT	GG	TT	GG	GG	GG	TT	TT	TT	TT/TT	AA	GG	TT	AA	TT	GTAT/GTAT	TC	GT	yes	falciparum	GG	TT	TT	AA	AA	CC
Burkina-Faso	2012	Biron Marka	2012BNMA038	D02		Introgressed An. coluzzii	W/W	c1/c1	TT	AA	TT	GG	GG	AA	TT	CC	TT	GG	TT	GG	GG	GG	TT	TT	TT	TT/TT	AA	GG	TT	AA	TT	GTAT/GTAT	CC	GT	yes	uninfected	?	?	?	?	?	?
Burkina-Faso	2012	Biron Marka	2012BNMA039	D03		Introgressed An. coluzzii	W/W	c1/c1	TT	AA	TT	GG	GG	AA	TT	CC	CC	GA	TT	GG	GG	GG	TT	TT	TT	TT/TT	AA	GG	TT	AA	TT	GTAT/GTAT	CC	GT	yes	uninfected	?	?	?	?	?	?
Burkina-Faso	2012	Biron Marka	2012BNMA040	D04		Introgressed An. coluzzii	W/W	c1/c1	TT	AA	TT	GG	GG	AA	TT	CC	TT	GG	TT	GG	GG	GG	TT	TT	TT	TT/TT	AA	GG	TT	AA	TT	GTAT/GTAT	CC	GT	yes	uninfected	?	?	TT	?	?	?
Burkina-Faso	2012	Goni	2012GONI041	D05		Introgressed An. coluzzii	W/+	c1/c1	TT	AA	TT	GG	GG	AA	TT	CC	CT	GA	CT	GA	GG	GG	TT	TT	TA	TT/TA	AA	GG	TT	AA	TT	GTAT/GTAT	CC	GT	yes	uninfected	?	?	?	?	?	?
Burkina-Faso	2012	Goni	2012GONI042	D06		Introgressed An. coluzzii	W/+	c1/c1	TT	AA	TT	GG	GG	AA	TT	CC	CT	GA	CT	GA	GG	GG	TT	TT	TA	TT/TA	AA	GG	TT	AA	TT	GTAT/GTAT	CC	TT	yes	uninfected	?	?	?	?	?	?
Burkina-Faso	2012	Goni	2012GONI043	D07		Introgressed An. coluzzii	W/W	c1/c1	TT	AA	TT	GG	GG	AA	TT	CC	TT	GG	TT	GG	GG	GG	TT	TT	TT	TT/TT	AA	GG	TT	AA	TT	GTAT/GTAT	CC	GT	yes	uninfected	?	?	TT	?	?	?
Burkina-Faso	2012	Goni	2012GONI044	D08		Introgressed An. coluzzii	W/W	c1/c1	TT	AA	TT	GG	GG	AA	TT	CC	CT	GA	TT	GG	GG	GG	TT	TT	TT	TT/TT	AA	GG	TT	AA	TT	GTAT/GTAT	CC	GT	yes	uninfected	?	?	?	?	?	?
Burkina-Faso	2012	Goni	2012GONI045	D09		Introgressed An. coluzzii	W/W	c1/c1	TT	AA	TT	GG	GG	AA	TT	CC	TT	GG	TT	GG	GG	GG	TT	TT	TT	TT/TT	AA	GG	TT	AA	TT	GTAT/GTAT	CC	GT	yes	falciparum	GG	TT	TT	AA	AA	CC
Burkina-Faso	2012	Goni	2012GONI046	D10		Introgressed An. coluzzii	W/+	c1/c1	TT	AA	TT	GG	GG	AA	TT	CC	CT	GA	CT	GA	GG	GG	TT	TT	TA	TT/TA	AA	GG	TT	AA	TT	GTAT/GTAT	TC	GT	yes	falciparum	GG	TT	TT	AA	AA	CC
Burkina-Faso	2012	Goni	2012GONI047	D11		Introgressed An. coluzzii	W/+	c1/c1	TT	AA	TT	GG	GG	AA	TT	CC	CT	GA	CT	GA	GG	GG	TT	TT	TA	TT/TA	AA	GG	TT	AA	TT	GTAT/GTAT	TC	GG	yes	falciparum	GG	TT	TT	AA	AA	CC
Burkina-Faso	2012	Goni	2012GONI048	D12		Introgressed An. coluzzii	W/W	c1/c1	TT	AA	TT	GG	GG	AA	TT	CC	TT	GG	TT	GG	GG	GG	TT	TT	TT	TT/TT	AA	GG	TT	AA	TT	GTAT/GTAT	TC	GT	yes	uninfected	?	?	?	?	?	?
Burkina-Faso	2012	Goni	2012GONI049	E01		Introgressed An. coluzzii	W/W	c1/c1	TT	AA	TT	GG	GG	AA	TT	CC	CT	GG	TT	GG	GG	GG	TT	TT	TT	TT/TT	AA	GG	TT	AA	TT	GTAT/GTAT	TC	GT	yes	uninfected	?	?	?	?	?	?
Burkina-Faso	2012	Goni	2012GONI050	E02		Introgressed An. coluzzii	W/W	c1/c1	TT	AA	TT	GG	GG	AA	TT	CC	CT	GA	TT	GG	GG	GG	TT	TT	TT	TT/TT	AA	GG	TT	AA	TT	GTAT/GTAT	CC	GT	yes	falciparum	GG	TT	TT	AA	AA	CC
Burkina-Faso	2012	Kamadena	2012KAMA051	E03		Introgressed An. coluzzii	W/W	c1/c1	TT	AA	TT	GG	GG	AA	TT	CC	TT	GG	TT	GG	GG	GG	TT	TT	TT	TT/TT	AA	GG	TT	AA	TT	GTAT/GTAT	TC	GT	yes	falciparum	GG	TT	?	AA	AA	?
Burkina-Faso	2012	Kamadena	2012KAMA052	E04		An. arabiensis	+/+	no amplification	TT	TT	TT	GG	GG	GG	TT	?	TT	GG	CC	GG	AA	GG	CC	TT	AA	TA/TA	CC	AA	?	GG	TT	A?GT/A?GT	CC	TT	yes	uninfected	?	?	?	?	?	?
Burkina-Faso	2012	Kamadena	2012KAMA053	E05		Introgressed An. coluzzii	W/W	c1/c1	TT	AA	TT	GG	GG	AA	TT	CC	TT	GG	TT	GG	GG	GG	TT	TT	TT	TT/TT	AA	GG	TT	AA	TT	GTAT/GTAT	CC	GT	yes	uninfected	?	?	?	?	?	?
Burkina-Faso	2012	Kamadena	2012KAMA054	E06		An. gambiae	W/W	c3/c3	CC	TT	GG	AA	TT	GG	CC	AA	TT	GG	TT	GG	AA	AA	CC	TT	TT	TT/TT	CC	AA	AA	GG	TT	AAGT/AAGT	TC	GT	yes	uninfected	?	?	?	?	?	?
Burkina-Faso	2012	Kamadena	2012KAMA055	E07		An. arabiensis	+/+	no amplification	TT	TT	?	GG	GG	GG	TT	?	TT	GG	CC	GG	AA	GG	CC	TT	AA	TA/TA	CC	AA	?	GG	TT	A?GT/A?GT	CC	TT	yes	uninfected	?	?	?	?	?	?
Burkina-Faso	2012	Kamadena	2012KAMA056	E08		An. coluzzii	+/+	c1/c1	TT	AA	TT	GG	GG	AA	TT	CC	CC	AA	CC	AA	GG	GG	TT	TT	AA	TA/TA	AA	GG	TT	AA	TT	GTAT/GTAT	?	?	no	uninfected	?	?	?	?	?	?
Burkina-Faso	2012	Kamadena	2012KAMA057	E09		An. arabiensis	+/+	no amplification	TT	TT	?	GG	GG	GG	TT	?	TT	GG	CC	GG	AA	GG	CC	TT	AA	TA/TA	CC	AA	?	GG	TT	A?GT/A?GT	CC	?	no	uninfected	?	?	?	?	?	?
Burkina-Faso	2012	Kamadena	2012KAMA058	E10		An. coluzzii	+/+	c1/c1	TT	AA	TT	GG	GG	AA	TT	CC	CC	AA	CC	AA	GG	GG	TT	TT	AA	TA/TA	AA	GG	TT	AA	TT	GTAT/GTAT	TC	GT	yes	uninfected	?	?	?	?	?	?
Burkina-Faso	2012	Kamadena	2012KAMA059	E11		Introgressed An. coluzzii	W/+	c1/c1	TT	AA	TT	GG	GG	AA	TT	CC	CT	GA	CT	GA	GG	GG	TT	TT	TA	TT/TA	AA	GG	TT	AA	TT	GTAT/GTAT	?	TT	no	uninfected	?	?	?	?	?	?
Burkina-Faso	2012	Kamadena	2012KAMA060	E12		Introgressed An. coluzzii	W/W	c1/c1	TT	AA	TT	GG	GG	AA	TT	CC	CT	GG	TT	GG	GG	GG	TT	TT	TT	TT/TT	AA	GG	TT	AA	TT	GTAT/GTAT	?	?	no	uninfected	?	?	?	?	?	?
Burkina-Faso	2012	Kansara	2012KANS061	F01		Introgressed An. coluzzii	W/W	c1/c1	TT	AA	TT	GG	GG	AA	TT	CC	TT	GG	TT	GG	GG	GG	TT	TT	TT	TT/TT	AA	GG	TT	AA	TT	GTAT/GTAT	?	?	no	uninfected	?	?	?	?	?	?
Burkina-Faso	2012	Kansara	2012KANS062	F02		Introgressed An. coluzzii	W/W	c1/c1	TT	AA	TT	GG	GG	AA	TT	CC	TT	GG	TT	GG	GG	GG	TT	TT	TT	TT/TT	AA	GG	TT	AA	TT	GTAT/GTAT	TC	GT	yes	falciparum	GG	TT	TT	AA	AA	CC
Burkina-Faso	2012	Kansara	2012KANS063	F03		An. coluzzii	W/+	c1/c1	TT	AA	TT	GG	GG	AA	TT	CC	CC	AA	CT	GA	GG	GG	TT	TT	TA	TT/TA	AA	GG	TT	AA	TT	GTAT/GTAT	CC	GT	yes	uninfected	?	?	?	?	?	?
Burkina-Faso	2012	Kansara	2012KANS064	F04		Introgressed An. coluzzii	W/+	c1/c1	TT	AA	TT	GG	GG	AA	TT	CC	CT	GA	CT	GA	GG	GG	TT	TT	TA	TT/TA	AA	GG	TT	AA	TT	GTAT/GTAT	CC	GT	yes	uninfected	?	?	?	?	?	?
Burkina-Faso	2012	Kansara	2012KANS065	F05		Introgressed An. coluzzii	W/W	c1/c1	TT	AA	TT	GG	GG	AA	TT	CC	TT	GG	TT	GG	GG	GG	TT	TT	TT	TT/TT	AA	GG	TT	AA	TT	GTAT/GTAT	TC	GT	yes	uninfected	GG	?	?	AA	?	TT
Burkina-Faso	2012	Kansara	2012KANS066	F06		An. coluzzii	+/+	c1/c1	TT	AA	TT	GG	GG	AA	TT	CC	CT	AA	CC	AA	GG	GG	TT	TT	AA	TA/TA	AA	GG	TT	AA	TT	GTAT/GTAT	CC	GT	yes	uninfected	?	?	?	?	?	?
Burkina-Faso	2012	Kansara	2012KANS067	F07		An. arabiensis	+/+	no amplification	TT	TT	TT	GG	GG	GG	TT	?	TT	GG	CC	GG	AA	GG	CC	TT	AA	TA/TA	CC	AA	?	GG	TT	A?GT/A?GT	CC	TT	yes	uninfected	?	?	?	?	?	?
Burkina-Faso	2012	Kansara	2012KANS068	F08		Introgressed An. coluzzii	W/W	c1/c1	TT	AA	TT	GG	GG	AA	TT	CC	TT	GG	TT	GG	GG	GG	TT	TT	TT	TT/TT	AA	GG	TT	AA	TT	GTAT/GTAT	CC	?	no	uninfected	?	?	?	?	?	?
Burkina-Faso	2012	Kansara	2012KANS069	F09		Introgressed An. coluzzii	W/+	c1/c1	TT	AA	TT	GG	GG	AA	TT	CC	CT	GA	CT	GA	GG	GG	TT	TT	TA	TT/TA	AA	GG	TT	AA	TT	GTAT/GTAT	TC	GT	yes	uninfected	?	?	?	?	?	?
Burkina-Faso	2012	Kansara	2012KANS070	F10		Introgressed An. coluzzii	W/W	c1/c1	TT	AA	TT	GG	GG	AA	TT	CC	TT	GG	TT	GG	GG	GG	TT	TT	TT	TT/TT	AA	GG	TT	AA	TT	GTAT/GTAT	TC	GT	yes	uninfected	?	?	?	?	?	?
Burkina-Faso	2012	Konkuini	2012KONK071	F11		An. arabiensis	+/+	no amplification	TT	TT	?	GG	GG	GG	TT	?	TT	GG	CC	GG	AA	GG	CC	TT	AA	TA/TA	CC	AA	?	GG	TT	A?GT/A?GT	CC	TT	yes	uninfected	?	?	?	?	?	?
Burkina-Faso	2012	Konkuini	2012KONK072	F12		Introgressed An. coluzzii	W/W	c1/c1	TT	AA	TT	GG	GG	AA	TT	CC	TT	GG	TT	GG	GG	GG	TT	TT	TT	TT/TT	AA	GG	TT	AA	TT	GTAT/GTAT	CC	GT	yes	uninfected	?	?	?	?	?	?
Burkina-Faso	2012	Konkuini	2012KONK073	G01		An. arabiensis	+/E	no amplification	TT	TT	TT	GG	GG	GG	TT	AA	TT	GG	CC	GG	AA	GG	CC	CT	AA	TA/CA	CC	AA	?	GG	TT	A?GT/A?GT	CC	TT	yes	uninfected	?	?	?	?	?	?
Burkina-Faso	2012	Konkuini	2012KONK074	G02		Introgressed An. coluzzii	W/W	c1/c1	TT	AA	TT	GG	GG	AA	TT	CC	TT	GG	TT	GG	GG	GG	TT	TT	TT	TT/TT	AA	GG	TT	AA	TT	GTAT/GTAT	CC	GT	yes	uninfected	?	?	TT	?	?	?
Burkina-Faso	2012	Konkuini	2012KONK075	G03		Introgressed An. coluzzii	W/+	c1/c1	TT	AA	TT	GG	GG	AA	TT	CC	TT	GA	CT	GA	GG	GG	TT	TT	TA	TT/TA	AA	GG	TT	AA	TT	GTAT/GTAT	CC	GT	yes	falciparum	GG	TT	TT	AA	AA	CC
Burkina-Faso	2012	Konkuini	2012KONK076	G04		An. arabiensis	+/E	no amplification	TT	TT	TT	GG	GG	GG	TT	?	TT	GG	CC	GG	AA	GG	CC	CT	AA	TA/CA	CC	AA	?	GG	TT	A?GT/A?GT	CC	TT	yes	uninfected	GG	?	?	AA	?	CC
Burkina-Faso	2012	Konkuini	2012KONK077	G05		Introgressed An. coluzzii	W/W	c1/c3	TT	AA	TT	GG	GG	AA	TT	CC	TT	GG	TT	GG	GG	GG	TT	TT	TT	TT/TT	CA	GA	TA	AG	TT	GTAT/AAGT	CC	GT	yes	falciparum	GG	TT	TT	AA	AA	CC
Burkina-Faso	2012	Konkuini	2012KONK078	G06		Introgressed An. coluzzii	W/+	c1/c1	TT	AA	TT	GG	GG	AA	TT	CC	CT	GA	CT	GA	GG	GG	TT	TT	TA	TT/TA	AA	GG	TT	AA	TT	GTAT/GTAT	TC	GT	yes	uninfected	?	?	?	?	?	?
Burkina-Faso	2012	Konkuini	2012KONK079	G07		Introgressed An. coluzzii	W/W	c1/c1	TT	AA	TT	GG	GG	AA	TT	CC	TT	GG	TT	GG	GG	GG	TT	TT	TT	TT/TT	AA	GG	TT	AA	TT	GTAT/GTAT	TC	GT	yes	uninfected	?	?	?	?	?	?
Burkina-Faso	2012	Konkuini	2012KONK080	G08		Introgressed An. coluzzii	W/+	c1/c1	TT	AA	TT	GG	GT	AA	TT	CC	CT	GA	CT	GA	GG	GG	TT	TT	TA	TT/TA	AA	GG	TT	AA	TT	GTAT/GTAT	?	GT	no	falciparum	GG	TT	?	AA	AA	CC
Burkina-Faso	2012	Cisse	2012CISS081	G09		An. coluzzii	+/+	c1/c3	TT	AA	TT	GG	GG	AA	TT	CC	CC	AA	CC	AA	GG	GG	TT	TT	AA	TA/TA	CA	GA	TA	AG	TT	GTAT/AAGT	CC	GT	yes	uninfected	?	?	?	?	?	?
Burkina-Faso	2012	Cisse	2012CISS082	G10		Introgressed An. coluzzii	W/+	c1/c1	TT	AA	TT	GG	GG	AA	TT	CC	CT	GA	CT	GA	GG	GG	TT	TT	TA	TT/TA	AA	GG	TT	AA	TT	GTAT/GTAT	CC	GT	yes	uninfected	?	?	?	?	?	?
Burkina-Faso	2012	Cisse	2012CISS083	G11		Introgressed An. coluzzii	?	c1/other	TT	?	TT	GG	GT	?	?	CC	TT	GG	TT	GG	?	GG	TT	TT	?	?	CA	GG	TT	AG	TT	GTAT/GTGT	?	GT	no	uninfected	?	?	?	?	?	?
Burkina-Faso	2012	Cisse	2012CISS084	G12		Introgressed An. coluzzii	W/+	c1/c1	TT	AA	TT	GG	GG	AA	TT	CC	CT	GA	CT	GA	GG	GG	TT	TT	TA	TT/TA	AA	GG	TT	AA	TT	GTAT/GTAT	CC	GT	yes	uninfected	?	?	?	?	?	?
Burkina-Faso	2012	Cisse	2012CISS085	H01		An. arabiensis	+/+	no amplification	TT	TT	TT	GG	GG	GG	TT	?	TT	GG	CC	GG	AA	GG	CC	TT	AA	TA/TA	CC	AA	?	GG	TT	A?GT/A?GT	CC	TT	yes	uninfected	?	TT	?	?	AA	?
Burkina-Faso	2012	Cisse	2012CISS086	H02		Introgressed An. coluzzii	W/+	c1/c1	TT	AA	TT	GG	GG	AA	TT	CC	CT	GA	CT	GA	GG	GG	TT	TT	TA	TT/TA	AA	GG	TT	AA	TT	GTAT/GTAT	?	?	no	uninfected	?	?	?	?	?	?
Burkina-Faso	2012	Cisse	2012CISS087	H03		Introgressed An. coluzzii	W/W	c1/c1	TT	AA	TT	GG	GG	AA	TT	CC	TT	GG	TT	GG	GG	GG	TT	TT	TT	TT/TT	AA	GG	TT	AA	TT	GTAT/GTAT	CC	GT	yes	uninfected	?	?	?	?	?	?
Burkina-Faso	2012	Cisse	2012CISS088	H04		Introgressed An. coluzzii	W/+	c1/c1	TT	AA	TT	GG	GT	AA	TT	CC	CT	GG	CT	GA	GG	GG	TT	TT	TA	TT/TA	AA	GG	TT	AA	TT	GTAT/GTAT	?	GT	no	uninfected	?	?	?	?	?	?
Burkina-Faso	2012	Cisse	2012CISS089	H05		Introgressed An. coluzzii	W/+	c1/c1	TT	AA	TT	GG	GT	AA	TT	CC	CT	GA	CT	GA	GG	GG	TT	TT	TA	TT/TA	AA	GG	TT	AA	TT	GTAT/GTAT	CC	GT	yes	uninfected	?	?	?	?	?	?
Burkina-Faso	2012	Cisse	2012CISS090	H06		An. coluzzii	+/+	c1/c1	TT	AA	TT	GG	GG	AA	TT	CC	CT	AA	CC	AA	GG	GG	TT	TT	AA	TA/TA	AA	GG	TT	AA	TT	GTAT/GTAT	CC	GT	yes	uninfected	?	?	?	?	?	?
Burkina-Faso	2012	Tissi	2012TISS091	H07		Introgressed An. coluzzii	W/W	c1/c1	TT	AA	TT	GG	GG	AA	TT	CC	TT	GG	TT	GG	GG	GG	TT	TT	TT	TT/TT	AA	GG	TT	AA	TT	GTAT/GTAT	CC	GT	yes	uninfected	?	?	?	?	?	?
Burkina-Faso	2012	Tissi	2012TISS092	H08		An. arabiensis	+/+	no amplification	TT	TT	TT	GG	GG	GG	TT	AA	TT	GG	CC	GG	AA	GG	CC	TT	AA	TA/TA	CC	AA	?	GG	TT	A?GT/A?GT	CC	TT	yes	uninfected	?	?	TT	?	?	?
Burkina-Faso	2012	Tissi	2012TISS093	H09		An. coluzzii	+/+	c1/c2	TT	AA	TT	GG	GG	AA	TT	CC	CC	AA	CC	AA	GG	GG	TT	TT	AA	TA/TA	CA	GA	TA	AG	TA	GTAT/AAGA	CC	GT	yes	uninfected	?	?	?	?	?	?
Burkina-Faso	2012	Tissi	2012TISS094	H10		Introgressed An. coluzzii	W/W	c1/c1	TT	AA	TT	GG	GG	AA	TT	CC	TT	GG	TT	GG	GG	GG	TT	TT	TT	TT/TT	AA	GG	TT	AA	TT	GTAT/GTAT	TC	GT	yes	uninfected	?	?	?	?	?	?
Burkina-Faso	2012	Tissi	2012TISS095	H11		Introgressed An. coluzzii	W/+	c1/c1	TT	AA	TT	GG	GG	AA	TT	CC	CT	GA	CT	GA	GG	GG	TT	TT	TA	TT/TA	AA	GG	TT	AA	TT	GTAT/GTAT	CC	GT	yes	uninfected	?	?	?	?	?	?
